# Supplementary material for: Length of gestation and birth weight are associated with indices of combined kidney biomarkers in early childhood
Source: PLoS One. 2019 Dec 31;14(12):e0227219. doi: 10.1371/journal.pone.0227219 (PMC6938375; doi:10.1371/journal.pone.0227219)
Supplement: S1 Table — (XLSX) [file pone.0227219.s001.xlsx]

## Sheet: Sheet1
		Preterm Birth (GA<37 weeks)
		Yes	No	Total
Low Birth Weight (BW<2.5 kg)	Yes	9	6	15
	No	5	83	88
	Total	14	89	103
