# Supplementary material for: Length of gestation and birth weight are associated with indices of combined kidney biomarkers in early childhood
Source: PLoS One. 2019 Dec 31;14(12):e0227219. doi: 10.1371/journal.pone.0227219 (PMC6938375; doi:10.1371/journal.pone.0227219)
Supplement: S2 Table — (XLSX) [file pone.0227219.s002.xlsx]

## Sheet: Sheet1
Protein	Gestational Age	Birth weight
NGAL	0.12 (0.24)	-0.03 (0.78)
Albumin	0.05 (0.65)	0.02 (0.87)
Clusterin	0.00 (0.99)	-0.00 (1.00)
Cystatin C	-0.17 (0.09)	-0.16 (0.10)
OPN	-0.07 (0.46)	0.04 (0.69)
A1M	-0.04 (0.69)	-0.08 (0.40)
B2M	-0.06 (0.56)	-0.09 (0.36)
KIM-1	0.01 (0.94)	0.01 (0.90)
TFF-3	0.16 (0.11)	0.02 (0.84)
