# Supplementary material for: Length of gestation and birth weight are associated with indices of combined kidney biomarkers in early childhood
Source: PLoS One. 2019 Dec 31;14(12):e0227219. doi: 10.1371/journal.pone.0227219 (PMC6938375; doi:10.1371/journal.pone.0227219)
Supplement: S3 Table — Models were adjusted for child sex, age, BMI, indoor smoking, and urinary creatinine. Larger weights indicate greater contribution of the protein to the index. (XLSX) [file pone.0227219.s003.xlsx]

## Sheet: Sheet1
Outcome	WQS result	Component Weights
	bWQS (95%CI), p-value
Gestational age	-0.29 (-0.45, -0.12)	NGAL	0.6
(main analysis)	p = 0.0006	OPN	0.19
		B2M	0.08
		clusterin	0.03
		albumin	0.03
		cystatin C	0.02
		TFF-3	0.02
		A1M	0.02
		KIM-1	<1 %
Preterm birth	53.5% (9.6, 115)	NGAL	0.52
(secondary analysis)	p = 0.01	B2M	0.19
		OPN	0.15
		clusterin	0.05
		cystatin C	0.03
		A1M	0.03
		TFF-3	0.02
		KIM-1	<1 %
		albumin	<1 %
