# Supplementary material for: Length of gestation and birth weight are associated with indices of combined kidney biomarkers in early childhood
Source: PLoS One. 2019 Dec 31;14(12):e0227219. doi: 10.1371/journal.pone.0227219 (PMC6938375; doi:10.1371/journal.pone.0227219)
Supplement: S4 Table — Models were adjusted for child sex, age, BMI, indoor smoking, and urinary creatinine. Larger weights indicate greater contribution of the protein to the index. (XLSX) [file pone.0227219.s004.xlsx]

## Sheet: Sheet1
Outcome	WQS result	Component Weights
	bWQS (95%CI), p-value
Birth weight	-0.059 (-0.098, -0.019)	NGAL	0.66
(main analysis)	p = 0.004	B2M	0.1
		A1M	0.06
		KIM-1	0.05
		clusterin	0.04
		albumin	0.03
		TFF-3	0.03
		OPN	0.02
		cystatin C	0.01
Low birth weight	67.7% (16.6, 141)	NGAL	0.54
(secondary analysis)	p = 0.005	OPN	0.2
		B2M	0.13
		clusterin	0.1
		KIM-1	0.03
		cystatin C	<1 %
		TFF-3	<1 %
		albumin	<1 %
		A1M	<1 %
