# Supplementary material for: Length of gestation and birth weight are associated with indices of combined kidney biomarkers in early childhood
Source: PLoS One. 2019 Dec 31;14(12):e0227219. doi: 10.1371/journal.pone.0227219 (PMC6938375; doi:10.1371/journal.pone.0227219)
Supplement: S5 Table — Models were adjusted for child sex, age, BMI, indoor smoking, and urinary creatinine. Effect sizes are in the units of kilograms. Larger weights indicate greater contribution of the protein to the index. (XLSX) [file pone.0227219.s005.xlsx]

## Sheet: Sheet1
Outcome	WQS result	Component Weights
	bWQS (95%CI), p-value
Birth weight	-0.059 (-0.098, -0.019)	NGAL	0.66
(main analysis)	p = 0.004	B2M	0.1
		A1M	0.06
		KIM-1	0.05
		clusterin	0.04
		albumin	0.03
		TFF-3	0.03
		OPN	0.02
		cystatin C	0.01
Birth weight	-0.047 (-0.089,-0.005)	NGAL	0.39
(sensitivity analyses)	p = 0.03	A1M	0.28
		B2M	0.24
		albumin	0.04
		cystatin C	0.03
		OPN	<1 %
		TFF-3	<1 %
		clusterin	<1 %
		KIM-1	<1 %
